# Supplementary material for: Lewy body pathology exacerbates brain hypometabolism and cognitive decline in Alzheimer’s disease
Source: Nat Commun. 2024 Sep 14;15:8061. doi: 10.1038/s41467-024-52299-1 (PMC11401923; doi:10.1038/s41467-024-52299-1)
Supplement: Supplementary file 4 — Source Data [file 41467_2024_52299_MOESM4_ESM.xlsx]

## Sheet: Figure 2A and B
	AD-LB-	AD-LB+	AD+LB-	AD+LB+
MMSE	29 [3]	28 [3]	25 [5]	24 [5]
PACC	(-0.369) [0.564]	(-0.421) [0.579]	(-1.16) [0.997]	(-1.39) [0.882]
Data are shown as median [IQR]

## Sheet: Figure 3A-B
Baseline	AD+LB- vs ref	AD+LB+ vs ref					Longitudinal	AD+LB- vs ref	AD+LB+ vs ref
Brain region	B value	B value	999 = p FDR > 0.05				Brain region	B value	B value	999 = p FDR > 0.05
Angular	-0.08741482	-0.131953					Angular	-0.0202249	-0.03093682
Parietal_Inf	-0.06291802	-0.09782658					Parietal_Inf	-0.01175748	-0.025652
Precuneus	-0.04700279	-0.08076646					Precuneus	-0.01172327	-0.02092611
Temporal_Inf	-0.04475761	-0.06419355					Temporal_Inf	-0.01726859	-0.02736451
Temporal_Mid	-0.04294695	-0.07186589					Temporal_Mid	-0.0166299	-0.02411243
Occipital_Mid	-0.04691345	-0.08850247					Occipital_Mid	-0.01296326	-0.02444094
Parietal_Sup	-0.03222332	-0.06419208					Parietal_Sup	999	-0.01653308
Occipital_Sup	-0.03177478	-0.06900636					Occipital_Sup	999	-0.01810533
Cingulate_Post	-0.05616356	-0.06891337					Cingulate_Post	-0.01894139	-0.02174828
Occipital_Inf	-0.03182122	-0.0706479					Occipital_Inf	-0.01277885	-0.02276819
Frontal_Mid	-0.03322431	-0.05982493					Frontal_Mid	999	-0.01524095
Cuneus	999	-0.06340603					Cuneus	999	999
SupraMarginal	-0.03065656	-0.0512926					SupraMarginal	999	-0.01623145
Frontal_Sup	-0.02766935	-0.04868172					Frontal_Sup	999	999
Frontal_Inf_Tri	999	-0.03826002					Frontal_Inf_Tri	999	-0.01231483
Fusiform	999	-0.02973517					Fusiform	-0.0119862	-0.01992029
Calcarine	999	-0.04181058					Calcarine	-0.005784812	-0.01482979
OFCant	999	-0.03516821					OFCant	-0.002196011	999
Lingual	999	-0.03430607					Lingual	-0.005561581	999
Temporal_Sup	999	-0.03157647					Temporal_Sup	-0.01098855	-0.01779034
Frontal_Inf_Oper	999	-0.02836575					Frontal_Inf_Oper	-0.005611178	999
Parahippocampal	999	-0.01216727					Parahippocampal	999	-0.01644222
Superior temporal pole	999	-0.008658194					Superior temporal pole	999	-0.01387798
midlle temporal pole	999	-0.009167855					midlle temporal pole	999	-0.01608741
middle cingulate	999	999					middle cingulate	999	-0.0148915

## Sheet: Figure 3C
	AD+LB- vs AD+LB+ (baseline)
Brain region	B value
Cuneus	-0.03934347
Occipital_Sup	-0.03723158
Occipital_Mid	-0.04158902
Occipital_Inf	-0.03882668
Angular	-0.0445382
Parietal_Sup	-0.03196876
Precuneus	-0.03376367
Temporal_Mid	-0.02891893
Parietal_inf	-0.03490857
